# Supplementary material for: Hydrophobic Nanoporous Silver with ZIF Encapsulation for Nitrogen Reduction Electrocatalysis
Source: Molecules. 2023 Mar 20;28(6):2781. doi: 10.3390/molecules28062781 (PMC10051616; doi:10.3390/molecules28062781)
Supplement: Supplementary file 1 [file molecules-28-02781-s001.zip]

Archive with 1 entries (1 files):
- molecules-2285255-supplementary.pdf
